# Supplementary material for: Addressing global disparities in blood pressure control: perspectives of the International Society of Hypertension
Source: Cardiovasc Res. 2022 Oct 11;119(2):381–409. doi: 10.1093/cvr/cvac130 (PMC9619669; doi:10.1093/cvr/cvac130)
Supplement: cvac130_Supplementary_Data [file cvac130_supplementary_data.zip]

Archive with 2 entries (2 files):
- Alta Schutte V08 + Subs MM.mp4
- ISH Global Review_Suppl_R1.docx
